# Supplementary material for: The Adapted Italian Version of the Baller Identity Measurement Scale to Evaluate the Student-Athletes’ Identity in Relation to Gender, Age, Type of Sport, and Competition Level
Source: PLoS One. 2017 Jan 5;12(1):e0169278. doi: 10.1371/journal.pone.0169278 (PMC5215902; doi:10.1371/journal.pone.0169278)
Supplement: S1 Dataset — (XLSX) [file pone.0169278.s001.xlsx]

## Sheet: data
Age	Gender	Type of Sport	Competition Level	Factor 1	Factor 2
1	1	1	1	22	25
1	1	3	1	19	16
1	1	2	1	15	19
1	1	2	2	20	12
1	1	1	1	18	19
1	1	3	1	23	20
1	1	3	3	23	24
1	1	2	1	13	12
1	1	3	3	24	17
1	1	3	1	13	12
1	1	1	3	22	18
1	1	2	1	24	26
1	1	2	3	21	17
1	1	2	1	19	13
1	1	3	2	25	29
1	1	1	3	24	26
1	1	2	2	19	14
1	1	1	2	20	24
1	1	2	1	15	15
1	1	2	1	16	16
1	1	1	2	22	18
1	1	2	1	8	8
1	1	3	3	18	19
1	1	2	1	15	19
1	1	1	1	10	12
1	1	2	1	20	21
1	1	2	3	24	23
1	1	2	1	16	15
1	1	2	1	13	10
1	1	2	1	24	21
1	1	1	3	22	17
1	1	3	1	25	28
1	1	3	1	19	15
1	1	2	1	18	11
1	1	2	1	22	22
1	1	3	1	16	15
1	1	1	1	9	12
1	1	3	3	23	20
1	1	1	1	17	17
1	1	2	1	16	9
1	1	2	1	24	21
1	1	1	1	17	14
1	1	3	2	24	23
1	1	3	2	24	22
1	1	1	1	25	30
1	1	1	2	21	16
1	1	2	1	19	18
1	1	3	3	20	19
1	1	1	2	20	20
1	1	2	1	22	16
1	1	2	1	22	22
1	1	1	1	22	21
1	1	2	1	20	15
1	1	3	2	18	12
1	1	1	2	18	13
1	1	1	2	24	26
1	1	1	1	25	26
1	1	3	2	21	16
1	1	3	3	22	16
1	1	2	1	24	23
1	1	2	2	22	16
1	1	2	2	23	19
1	1	2	1	23	22
1	1	1	3	24	22
1	1	1	3	25	26
1	1	2	1	22	16
1	1	2	1	18	11
1	1	3	1	18	16
1	1	1	2	22	20
1	1	1	2	25	22
1	1	1	2	21	22
1	1	1	1	15	17
1	1	1	1	22	16
1	1	2	1	25	18
1	1	1	1	23	17
1	1	1	2	14	17
1	1	1	1	25	23
1	1	3	3	23	20
1	1	2	1	11	8
1	1	2	1	19	17
1	1	2	1	17	14
1	1	2	1	19	18
1	1	2	1	13	10
1	1	3	1	25	27
1	1	2	1	17	13
1	1	1	2	24	22
1	1	3	2	11	6
1	1	1	2	22	24
1	1	3	3	15	9
1	1	1	3	22	20
1	1	2	1	24	22
1	1	3	1	25	18
1	1	1	1	18	16
1	1	1	1	22	24
1	1	3	2	16	14
1	1	2	1	21	18
1	1	1	3	20	23
1	1	1	1	19	15
1	1	3	2	18	18
1	1	1	1	22	16
1	1	3	1	17	9
1	1	2	1	20	18
1	1	3	1	24	19
1	1	1	2	22	15
1	1	2	1	15	9
1	1	2	1	19	13
1	1	1	3	19	10
1	1	2	1	19	17
1	1	3	1	21	10
1	1	1	2	22	24
1	1	1	2	21	19
1	1	1	2	21	19
1	1	2	1	23	16
1	1	3	2	24	24
1	1	2	1	15	14
1	1	2	1	20	18
1	1	2	1	24	17
1	1	1	3	22	23
1	1	1	2	20	12
1	1	1	3	23	20
1	1	2	2	21	12
1	1	2	1	23	25
1	1	1	3	25	29
1	1	3	1	24	21
1	1	2	2	22	18
1	1	3	3	19	20
1	1	1	1	21	15
1	1	3	1	15	20
1	1	1	1	21	17
1	1	1	3	25	26
1	1	1	2	11	12
1	1	1	1	24	13
1	1	3	1	22	16
1	1	1	2	21	14
1	1	1	1	23	22
1	1	1	1	22	18
1	1	2	2	24	21
1	1	1	2	21	22
1	1	3	1	22	19
1	1	3	3	16	11
1	1	1	3	22	15
1	1	2	2	21	15
1	1	1	2	22	19
1	1	3	3	13	14
1	1	2	1	21	24
1	1	1	2	25	29
1	1	1	1	15	15
1	1	1	2	21	16
1	1	3	3	14	12
1	1	3	3	24	19
1	1	2	1	17	13
1	1	2	1	23	18
1	1	2	2	23	22
1	1	1	2	15	11
1	1	1	1	21	18
1	1	2	3	20	17
1	1	2	1	22	22
1	1	1	1	21	12
1	1	3	1	14	12
1	1	1	3	5	14
1	1	1	1	19	13
1	1	2	1	20	20
1	1	1	2	24	22
1	1	3	3	25	28
1	1	2	3	18	20
1	1	1	1	19	13
1	1	2	1	15	8
1	1	2	1	24	24
1	1	1	2	21	14
1	1	2	1	21	16
1	1	2	3	21	19
1	1	3	1	20	19
1	1	1	1	21	19
1	1	2	1	21	22
1	1	1	1	18	13
1	1	1	1	6	6
1	1	1	1	21	19
1	1	1	3	16	13
1	1	3	1	21	20
1	1	3	3	17	11
1	1	1	1	16	16
1	1	2	1	15	16
1	1	2	1	23	22
1	1	2	1	20	11
1	1	1	2	15	18
1	1	2	1	18	11
1	1	1	3	24	17
1	1	1	1	6	6
1	1	1	1	14	9
1	1	1	1	11	14
1	1	2	1	20	16
1	1	1	1	17	14
1	1	1	1	12	8
1	1	2	1	14	12
1	1	1	1	8	6
1	1	2	1	11	6
1	1	2	1	16	14
1	1	1	1	21	19
1	1	2	1	22	20
1	1	1	1	15	16
1	1	2	1	17	14
1	1	2	1	20	15
1	1	2	1	19	18
1	1	1	2	23	25
1	1	1	1	8	6
1	1	1	3	20	24
1	1	1	3	19	21
1	1	2	1	22	20
1	1	3	2	22	21
1	1	3	1	21	11
1	1	1	1	24	18
1	1	3	1	22	23
1	1	3	1	21	17
1	1	3	3	19	21
1	1	2	1	21	12
1	1	2	1	25	18
1	1	1	1	15	18
1	1	3	1	13	13
1	1	1	3	13	15
1	1	1	2	20	20
1	1	2	1	24	26
1	1	2	1	20	20
1	1	1	1	11	16
1	1	3	1	17	9
1	1	1	1	24	17
1	1	3	1	12	13
1	1	1	1	15	12
1	1	2	1	21	23
1	1	2	2	24	28
1	1	3	1	13	7
1	1	2	1	13	21
1	1	1	1	20	10
1	1	1	1	24	24
1	1	1	1	19	20
1	1	1	1	21	21
1	1	1	2	25	29
1	1	1	1	11	10
1	1	2	2	20	15
1	1	1	1	18	18
1	1	3	1	19	18
1	1	3	1	17	17
1	1	2	3	20	15
1	1	3	2	15	14
1	1	3	3	21	18
1	1	2	1	15	10
1	1	1	2	25	23
1	1	3	3	19	16
1	1	2	1	23	21
1	1	3	1	22	23
1	1	1	1	11	6
1	1	1	1	15	11
1	1	1	2	20	17
1	1	2	1	17	11
1	1	1	2	21	21
1	1	1	1	17	17
1	1	2	1	20	16
1	1	3	2	22	18
1	1	2	2	16	10
1	1	1	1	14	11
1	1	3	2	19	15
1	1	2	1	12	13
1	1	1	1	15	17
1	1	2	1	23	19
1	1	1	1	20	13
1	1	1	1	15	16
1	1	1	1	12	7
1	1	2	1	24	23
1	1	1	1	17	13
1	1	1	3	16	17
1	1	1	2	23	21
1	1	1	1	8	6
1	1	3	2	19	17
1	1	1	3	22	17
1	1	1	1	19	25
1	1	1	1	20	24
1	1	1	2	17	15
1	1	3	3	21	20
1	1	3	2	21	21
1	1	1	1	18	12
1	1	1	1	21	20
1	1	2	1	16	11
1	1	2	1	22	23
1	1	3	1	23	26
1	1	2	1	24	24
1	1	1	3	14	11
1	1	2	1	18	14
1	1	2	1	21	13
1	1	1	2	23	22
1	1	2	1	24	25
1	1	1	3	24	25
1	1	2	1	17	9
1	1	1	3	23	21
1	1	1	3	20	21
1	1	2	1	25	27
1	1	1	1	15	18
1	1	1	3	22	17
1	1	1	2	16	17
1	1	1	1	23	26
1	1	1	1	19	10
1	1	2	1	23	18
1	1	2	1	17	14
1	1	2	1	23	12
1	1	2	1	12	9
1	1	1	2	22	21
1	1	2	3	15	17
1	1	1	1	25	28
1	1	3	1	13	12
1	1	2	1	23	21
1	1	2	3	19	20
1	1	1	1	25	24
1	2	1	1	17	12
1	2	3	3	22	17
1	2	1	1	15	13
1	2	1	1	20	16
1	2	2	1	15	16
1	2	1	1	14	12
1	2	2	1	17	9
1	2	2	1	20	21
1	2	1	1	18	16
1	2	3	1	23	14
1	2	1	2	23	18
1	2	2	2	24	28
1	2	1	1	19	15
1	2	2	1	20	17
1	2	2	1	15	13
1	2	3	3	21	17
1	2	1	1	24	25
1	2	3	1	22	19
1	2	2	1	18	18
1	2	1	2	20	21
1	2	1	1	22	27
1	2	3	1	15	12
1	2	2	1	21	22
1	2	3	3	20	30
1	2	1	3	13	11
1	2	1	1	19	15
1	2	1	1	8	12
1	2	2	1	18	11
1	2	2	1	19	18
1	2	1	2	24	24
1	2	2	2	23	19
1	2	2	1	19	11
1	2	3	2	21	17
1	2	2	1	23	28
1	2	2	1	13	13
1	2	3	1	20	14
1	2	2	2	22	19
1	2	2	1	16	11
1	2	2	1	15	13
1	2	1	1	14	17
1	2	2	1	14	12
1	2	2	1	12	12
1	2	1	1	16	16
1	2	2	1	14	20
1	2	2	1	18	15
1	2	2	1	17	15
1	2	1	1	20	13
1	2	1	3	22	18
1	2	3	1	23	21
1	2	2	2	17	10
1	2	1	3	19	23
1	2	2	1	20	13
1	2	1	1	21	20
1	2	2	1	11	9
1	2	3	3	21	16
1	2	1	2	21	24
1	2	1	1	23	24
1	2	1	1	14	12
1	2	2	1	20	15
1	2	2	1	15	9
1	2	3	1	15	9
1	2	2	1	21	18
1	2	1	3	17	18
1	2	2	1	19	16
1	2	2	1	20	19
1	2	1	1	18	13
1	2	1	3	24	21
1	2	1	1	17	13
1	2	1	1	18	15
1	2	3	1	19	20
1	2	3	1	16	18
1	2	1	2	19	12
1	2	1	2	15	16
1	2	1	2	20	22
1	2	2	1	25	28
1	2	2	1	24	26
1	2	1	2	21	12
1	2	1	1	17	13
1	2	1	1	23	21
1	2	2	1	18	17
1	2	2	1	18	14
1	2	1	3	19	22
1	2	2	2	19	20
1	2	1	1	21	18
1	2	1	1	18	20
1	2	3	1	19	12
1	2	3	3	24	21
1	2	1	1	19	13
1	2	2	1	17	21
1	2	2	2	19	16
1	2	2	1	13	10
1	2	2	1	23	18
1	2	2	2	23	21
1	2	2	2	22	20
1	2	2	1	17	10
1	2	1	1	19	17
1	2	3	2	22	20
1	2	1	1	24	23
1	2	3	1	21	16
1	2	1	2	22	22
1	2	1	2	24	21
1	2	2	2	20	20
1	2	2	1	20	20
1	2	3	1	22	23
1	2	2	2	24	24
1	2	2	1	16	13
1	2	1	1	20	20
1	2	1	1	22	16
1	2	2	1	23	23
1	2	2	2	15	30
1	2	1	1	17	23
1	2	2	1	22	25
1	2	2	2	21	18
1	2	1	2	22	21
1	2	2	1	23	22
1	2	1	2	23	23
1	2	2	1	22	14
1	2	3	1	5	6
1	2	1	3	21	22
1	2	1	1	20	18
1	2	1	1	15	17
1	2	1	1	16	20
1	2	2	1	24	21
1	2	1	1	22	16
1	2	1	2	15	13
1	2	3	3	24	21
1	2	2	1	20	12
1	2	3	2	24	22
1	2	2	1	20	17
1	2	1	1	22	22
1	2	2	1	19	11
1	2	3	1	21	23
1	2	2	1	18	15
1	2	1	1	25	25
1	2	1	1	16	11
1	2	2	1	25	27
1	2	2	1	24	27
1	2	2	1	18	9
1	2	3	2	21	20
1	2	1	1	23	17
1	2	1	1	23	20
1	2	2	1	20	18
1	2	2	1	21	18
1	2	2	1	10	6
1	2	3	3	18	20
1	2	1	1	17	17
1	2	3	1	23	24
1	2	2	1	12	10
1	2	2	1	19	15
1	2	1	1	24	25
1	2	2	1	18	17
1	2	2	1	19	21
1	2	1	1	21	20
1	2	2	3	19	18
1	2	1	2	16	13
1	2	1	1	24	19
1	2	1	2	22	19
1	2	3	3	24	24
1	2	3	3	15	14
1	2	2	1	21	15
1	2	3	1	21	22
1	2	1	1	15	16
1	2	3	2	20	16
1	2	1	1	9	6
1	2	1	3	22	22
1	2	2	1	20	15
1	2	3	3	21	25
1	2	2	2	22	20
1	2	1	3	22	26
1	2	2	3	20	25
1	2	1	3	23	19
1	2	1	3	21	18
1	2	2	1	23	20
1	2	1	1	5	6
1	2	2	1	14	7
1	2	3	3	25	30
1	2	1	1	20	20
1	2	1	3	20	17
1	2	3	1	14	20
1	2	1	1	13	13
1	2	2	1	16	10
1	2	2	1	13	15
1	2	1	1	14	11
1	2	2	1	23	21
1	2	2	1	24	24
1	2	1	1	23	20
1	2	3	1	20	18
1	2	1	1	15	13
1	2	2	2	23	21
1	2	1	1	18	17
1	2	2	2	25	24
1	2	2	1	20	18
1	2	1	1	18	17
1	2	1	1	20	14
1	2	2	1	23	25
1	2	3	1	17	13
1	2	2	1	12	8
1	2	3	2	17	20
1	2	2	3	23	18
1	2	1	3	24	22
1	2	2	1	16	13
1	2	2	1	20	12
1	2	1	1	16	14
1	2	2	2	19	15
1	2	2	1	15	11
1	2	1	1	24	21
1	2	2	1	20	11
1	2	2	1	19	19
1	2	1	1	22	13
1	2	3	1	21	23
1	2	3	1	21	20
1	2	2	1	18	18
1	2	1	3	16	22
1	2	1	1	22	13
1	2	2	1	21	17
1	2	1	1	21	18
1	2	2	1	16	19
1	2	1	1	15	12
1	2	2	1	18	14
1	2	3	1	19	22
1	2	2	1	19	17
1	2	1	2	16	15
1	2	1	1	18	24
1	2	2	2	23	25
1	2	1	1	17	14
1	2	3	1	14	18
1	2	2	1	14	13
1	2	2	1	21	23
1	2	2	1	15	18
1	2	1	1	19	19
1	2	3	2	21	12
1	2	3	1	19	10
1	2	2	1	14	14
1	2	2	1	13	8
1	2	1	1	15	18
1	2	2	1	19	16
1	2	2	1	14	8
1	2	1	3	25	30
1	2	2	1	21	12
1	2	1	1	22	20
1	2	2	1	21	18
1	2	1	3	23	16
1	2	2	1	18	11
1	2	3	1	18	12
1	2	1	2	24	25
1	2	3	3	13	15
1	2	3	3	13	15
1	2	1	1	21	16
1	2	2	1	19	21
1	2	1	3	22	16
1	2	2	1	19	16
1	2	1	2	23	21
1	2	3	3	23	19
1	2	2	1	18	13
1	2	2	1	14	6
1	2	2	1	22	14
1	2	3	3	19	13
1	2	1	3	13	30
1	2	2	1	21	20
1	2	2	1	22	23
1	2	2	1	19	16
1	2	3	1	17	16
1	2	2	1	24	26
1	2	2	2	21	25
1	2	2	1	21	18
1	2	1	1	13	9
1	2	2	2	18	12
1	2	3	1	17	14
1	2	1	1	20	14
1	2	1	1	7	10
1	2	2	1	15	15
1	2	3	1	21	14
1	2	1	1	22	20
1	2	2	2	23	19
1	2	1	2	22	19
1	2	2	1	17	17
1	2	2	1	24	27
1	2	2	1	22	16
1	2	1	1	22	22
1	2	3	3	24	21
1	2	3	3	19	18
1	2	1	1	17	17
1	2	1	1	16	14
1	2	2	1	13	15
1	2	1	2	19	24
1	2	2	1	14	8
1	2	2	2	25	28
1	2	1	1	13	6
1	2	1	3	21	24
1	2	2	1	23	25
1	2	1	1	14	10
1	2	2	1	18	18
1	2	2	1	19	21
1	2	1	3	22	24
1	2	2	1	19	16
1	2	2	1	19	20
1	2	2	1	21	22
1	2	2	1	25	25
1	2	3	1	20	19
1	2	1	1	23	24
1	2	2	1	13	15
1	2	3	3	24	24
1	2	2	1	24	25
1	2	3	1	5	13
1	2	2	1	16	14
1	2	2	1	11	11
2	1	1	3	15	18
2	1	2	3	21	17
2	1	2	1	17	9
2	1	1	1	18	12
2	1	2	1	20	19
2	1	2	1	21	20
2	1	2	1	6	6
2	1	2	1	20	20
2	1	3	2	20	20
2	1	1	1	13	10
2	1	1	3	21	20
2	1	1	1	15	18
2	1	3	3	23	22
2	1	3	3	24	19
2	1	1	3	18	17
2	1	3	3	16	9
2	1	3	2	22	21
2	1	3	3	20	12
2	1	3	1	7	6
2	1	1	2	23	25
2	1	1	3	10	13
2	1	1	1	10	8
2	1	1	1	13	17
2	1	1	1	22	20
2	1	1	1	11	13
2	1	1	1	6	7
2	1	3	1	24	25
2	1	3	1	24	25
2	1	1	2	21	16
2	1	3	3	11	10
2	1	1	1	18	18
2	1	1	1	8	6
2	1	2	1	19	15
2	1	3	1	19	19
2	1	1	1	10	12
2	1	1	1	16	13
2	1	1	1	15	10
2	1	1	1	15	18
2	1	1	1	5	6
2	1	3	1	10	8
2	1	2	1	8	6
2	1	3	1	16	14
2	1	2	2	17	19
2	1	2	2	17	19
2	1	1	1	19	17
2	1	2	1	23	20
2	1	1	1	22	15
2	1	1	1	14	9
2	1	3	2	20	21
2	1	1	1	16	7
2	1	3	3	25	24
2	1	1	1	6	6
2	1	2	1	16	10
2	1	3	1	17	13
2	1	2	2	18	13
2	1	1	1	5	6
2	1	3	1	17	8
2	1	1	1	9	6
2	1	1	1	14	8
2	1	2	1	20	13
2	1	2	1	16	11
2	1	3	1	19	14
2	1	2	1	13	13
2	1	2	2	15	17
2	1	2	2	23	12
2	1	1	1	10	11
2	1	1	1	9	6
2	1	1	3	23	20
2	1	3	3	21	22
2	1	2	2	25	27
2	1	1	1	21	14
2	1	1	2	20	14
2	1	3	3	21	22
2	1	2	1	22	21
2	1	1	3	5	6
2	2	1	1	18	14
2	2	3	2	17	13
2	2	2	1	16	12
2	2	2	1	17	18
2	2	3	2	22	24
2	2	1	1	14	10
2	2	1	1	19	16
2	2	1	1	19	11
2	2	1	1	19	18
2	2	2	2	16	12
2	2	1	1	22	22
2	2	2	1	19	9
2	2	1	3	25	19
2	2	1	1	19	17
2	2	1	1	7	6
2	2	1	1	18	10
2	2	2	1	20	20
2	2	2	2	25	21
2	2	1	3	20	9
2	2	1	3	20	9
2	2	2	1	14	7
2	2	1	2	21	19
2	2	2	1	21	13
2	2	1	1	18	14
2	2	1	1	20	11
2	2	3	1	23	13
2	2	3	1	19	21
2	2	3	2	17	15
2	2	1	2	12	14
2	2	1	1	19	17
2	2	2	1	15	14
2	2	2	1	11	12
2	2	1	1	17	14
2	2	1	1	23	21
2	2	1	1	14	13
2	2	1	3	21	14
2	2	2	1	14	18
2	2	2	1	22	21
2	2	1	1	21	22
2	2	1	1	19	16
2	2	2	2	16	12
2	2	1	1	14	7
2	2	2	1	21	15
2	2	2	2	18	9
2	2	2	1	17	14
2	2	1	1	11	12
2	2	2	1	25	28
2	2	1	1	18	12
2	2	3	1	23	18
2	2	1	1	19	18
2	2	1	1	8	7
2	2	1	1	24	25
2	2	1	1	15	18
2	2	1	1	16	9
2	2	1	3	13	19
2	2	3	1	14	7
2	2	2	1	13	14
2	2	2	1	15	10
2	2	2	1	22	16
2	2	2	1	22	20
2	2	1	1	8	17
2	2	1	1	17	9
2	2	2	1	13	13
2	2	3	1	12	14
2	2	1	3	23	21
2	2	3	1	25	26
2	2	1	1	21	24
2	2	2	1	20	23
2	2	2	1	12	6

## Sheet: data legend
	Age	Gender	Type of Sport	Competition Level
1	≤24 yrs	female	Individual	National Sub-elite
2	>24 yrs	male	Team	National Elite
3			Both Individual and Team	International
